# Supplementary material for: Feasibility of TSPO-Specific Positron Emission Tomography Radiotracer for Evaluating Paracetamol-Induced Liver Injury
Source: Diagnostics (Basel). 2021 Sep 10;11(9):1661. doi: 10.3390/diagnostics11091661 (PMC8467059; doi:10.3390/diagnostics11091661)
Supplement: Supplementary file 1 [file diagnostics-11-01661-s001.zip]

Archive with 1 entries (1 files):
- diagnostics-1354361-supplementary.pdf
